# Supplementary material for: Improving Antimicrobial Stewardship Program Using the Lean Six Sigma Methodology: A Descriptive Study from Mediclinic Welcare Hospital in Dubai, the UAE
Source: Healthcare (Basel). 2023 Nov 27;11(23):3048. doi: 10.3390/healthcare11233048 (PMC10706105; doi:10.3390/healthcare11233048)
Supplement: Supplementary file 1 [file healthcare-11-03048-s001.zip]

Archive with 1 entries (1 files):
- healthcare-2667297-supplementary.pdf
